# Supplementary material for: An Alternative Macrophage Activation Pathway Regulator, CHIT1, May Provide a Serum and Synovial Fluid Biomarker of Periprosthetic Osteolysis
Source: HSS J. 2017 Dec 26;14(2):148–52. doi: 10.1007/s11420-017-9598-9 (PMC6031547; doi:10.1007/s11420-017-9598-9)
Supplement: Supplementary file 1 — (XLSX 109 kb) [file 11420_2017_9598_MOESM1_ESM.xlsx]

## Sheet: Sheet1
					Operative Control			Osteolysis Group
	Control Group	Osteolysis Group	P		N	Mean	SD	N	Mean	SD	P-value
Serum CCL18	78 nM	66 nM	0.4		20	78422.2	57993.2	40	66285.6	37435	0.765746
Serum CHIT1	39 nM	98 nM	< 0.01		20	39402.2	30254.7	40	98392.2	73205.8	<0.001
Synovial fluid CCL18	180 nM	425 nM	< 0.01		20	180257	234015	40	425133	327599	<0.001
Synovial fluid CHIT1	731 nM	3,727 nM	< 0.01		20	731464	1.26493e+06	40	3.72697e+06	3.18322e+06	0.001532
					Operative Control			Osteolysis Group
	Control Group	Osteolysis Group	P		N	Mean	SD	N	Mean	SD	P-value
Serum RANKL	18 nM	9.7 nM	0.09		20	293.715	318.891	40	156.114	198.841	0.032929
Serum OPG	0.06 nM	0.04 nM	0.16		20	602.214	481.635	40	430.888	324.577	0.167602
Synovial fluid RANKL	6.5 nM	2.6 nM	< 0.05		20	103.471	122.784	38	41.2978	26.8288	0.019318
Synovial fluid OPG	2.1 nM	7.1 nM	< 0.01		20	2091.44	1610.35	38	7080.47	6272.04	0.001879
Serum RANKL	Operative Control (Group C)	Osteolysis (Groups A+D)
Mean	293.715	156.114
Variance	101692	39537.8
Observations	20	40
Hypothesized Mean Difference	0
df	27
t Stat	1.76572
P(T<=t) one-tail	0.0443756
t Critical one-tail	1.70329
P(T<=t) two-tail	0.0887512
t Critical two-tail	2.05183
Synovial fluid RANKL	Osteolysis (Groups A+D)	Operative Control (Group C)
Mean	42.4138	103.471
Variance	691.124	15075.9
Observations	37	20
Hypothesized Mean Difference	0
df	20
t Stat	-2.19681
P(T<=t) one-tail	0.0199936
t Critical one-tail	1.72472
P(T<=t) two-tail	0.0399873
t Critical two-tail	2.08596

## Sheet: Sheet2
Correlations							Correlations
Serum CCL18		Synovial CCL18					Serum CHIT1		Synovial CHIT1
Overall	Pearson Correlation	0.0476543					Overall	Pearson Correlation	.364**
	P-value	0.717674						P-value	0.00430446
	N	60						N	60
Control Group	Pearson Correlation	0.290226					Control Group	Pearson Correlation	.508*
	P-value	0.2145						P-value	0.0221248
	N	20						N	20
Osteolysis Group	Pearson Correlation	-0.0460622					Osteolysis Group	Pearson Correlation	0.186857
	P-value	0.777763						P-value	0.248288
	N	40						N	40
Correlations							Correlations
Serum RANKL		Synovial RANKL					Serum CHIT1		Synovial OPG
Overall	Pearson Correlation	.686**					Overall	Pearson Correlation	0.0545328
	P-value	2.83157e-09						P-value	0.684323
	N	58						N	58
Control Group	Pearson Correlation	.647**					Control Group	Pearson Correlation	.572**
	P-value	0.00206382						P-value	0.00845876
	N	20						N	20
Osteolysis Group	Pearson Correlation	.521**					Osteolysis Group	Pearson Correlation	0.138073
	P-value	0.000792999						P-value	0.408422
	N	38						N	38
